# Supplementary material for: The gonadal niche safeguards human fetal germline cell development following maternal SARS-CoV-2 infection
Source: Cell Rep Med. 2024 Apr 16;5(5):101515. doi: 10.1016/j.xcrm.2024.101515 (PMC11148563; doi:10.1016/j.xcrm.2024.101515)
Supplement: Table S1. Summary of datasets generated in this study, related to Figure 1 [file mmc2.xlsx]

## Sheet: Title
Table S1. Summary of datasets generated in this study.

## Sheet: Total RNA-seq
Patient ID	Cell type	Raw reads (million)	Mappable reads (million)	Mappable reads ratio (%)	Unique reads (million)	Unique reads ratio (%)
P1	FGC	49.1514	38.7045	0.787455	37.2782	0.758436
P1	Soma	46.363	38.2455	0.824914	37.0922	0.800039
P2	FGC	30.2818	18.9399	0.625455	18.2731	0.603435
P2	Soma	31.8481	24.9367	0.782987	23.9512	0.752045
P3	FGC	40.6052	23.1345	0.569741	22.3508	0.550442
P3	Soma	29.8738	20.8762	0.698813	19.491	0.652445
P4	FGC	33.6136	21.0623	0.626599	20.2573	0.602652
P4	Soma	37.2794	30.2345	0.811025	29.1153	0.781002
P5	FGC	35.8897	25.3315	0.705816	24.4777	0.682026
P5	Soma	44.5262	37.012	0.83124	35.8868	0.80597
P6	FGC	49.3268	37.8598	0.767531	36.4955	0.739872
P6	Soma	40.354	33.3752	0.827061	32.1099	0.795706
P7	FGC	58.5722	47.3715	0.808771	45.9343	0.784234
P7	Soma	28.3012	21.4606	0.758292	20.4126	0.721263
P8	FGC	55.4103	39.2519	0.708387	37.9358	0.684634
P8	Soma	45.6261	37.3853	0.819385	36.4245	0.798326
P9	FGC	38.2268	27.2308	0.712349	25.9751	0.6795
P9	Soma	44.1363	36.8056	0.833908	35.7491	0.80997
P10	FGC	38.6602	30.1547	0.779994	29.0004	0.750136
P10	Soma	32.4879	26.7869	0.824519	25.9136	0.797639
P11	FGC	38.5892	29.1641	0.755759	28.0575	0.727082
P11	Soma	35.4068	29.6733	0.838068	28.8876	0.815877
P12	FGC	37.7761	27.4148	0.725719	26.2557	0.695035
P12	Soma	33.739	26.7627	0.793226	25.8971	0.767572
P13	FGC	36.1451	28.4093	0.785979	27.4375	0.759093
P13	Soma	34.535	28.5152	0.825691	27.043	0.783061
P14	FGC	48.9867	39.6495	0.809392	38.4437	0.784778
P14	Soma	46.4645	38.2422	0.82304	36.6469	0.788708
P15	FGC	43.4028	24.6008	0.566803	23.7121	0.546327
P15	Soma	42.3164	33.5119	0.791937	31.1204	0.735422
P16	FGC	46.8708	27.2409	0.581191	26.2286	0.559594
P16	Soma	39.5276	31.6841	0.80157	30.0278	0.759667
P17	FGC	60.6648	42.8348	0.70609	41.1045	0.677568
P17	Soma	35.8855	24.4849	0.682306	22.748	0.633905
P18	FGC	39.7347	29.2724	0.736697	28.2328	0.710533
P18	Soma	41.2323	32.2057	0.78108	30.1035	0.730095
P19	FGC	50.4508	39.0031	0.773092	37.7954	0.749154
P19	Soma	42.1243	32.053	0.760914	27.7627	0.659066
P20	FGC	39.8024	17.0132	0.427442	16.3794	0.411518
P20	Soma	41.8291	34.4303	0.823118	32.7189	0.782204
P21	FGC	32.8351	23.3929	0.712435	22.3792	0.681563
P21	Soma	32.0475	23.1748	0.723139	21.152	0.66002
P22	FGC	56.7677	43.2903	0.762587	41.889	0.737902
P22	Soma	41.0114	33.8177	0.824592	32.5558	0.793823
P23	FGC	37.2225	29.9698	0.805152	28.9964	0.779002
P23	Soma	39.9292	33.4316	0.837272	32.2428	0.807499
P24	FGC	40.7386	32.2375	0.791325	30.9999	0.760947
P24	Soma	31.1703	25.358	0.813531	24.2525	0.778064
P25	FGC	47.687	35.0274	0.734528	33.683	0.706335
P25	Soma	32.8042	25.2701	0.770332	24.2022	0.737777
P26	FGC	37.98	22.0683	0.581051	21.198	0.558136
P26	Soma	39.1815	32.3555	0.825785	31.3575	0.800314

## Sheet:  WGBS-seq
Patient ID	Cell type	Raw reads (million)	Mappable reads ratio (%)	Duplicated reads ratio (%)	Final kept reads (million)	Bisulfite conversion efficiency (%)	Average CpG methylation ratio (%)	CpG covered ratio (%)
P6	FGC	338	75.4	49.2	129.41	98.73	11.3	92.6647
P6	Soma	349.77	76.4	45.6	145.27	99.08	78.4	93.9946
P17	FGC	375.66	76	40.3	170.46	98.92	9.7	94.6981
P17	Soma	550.51	72.6	69.8	120.59	98.72	77.2	92.2002
P18	FGC	389.3	74.2	51.8	139.22	98.84	8.3	93.2695
P18	Soma	497.39	72.9	56.1	159.12	97.45	79.4	94.7203
P27	FGC	387.39	74.4	61	112.51	98.86	11.4	90.057
P27	Soma	411.14	73.8	61.3	117.54	98.85	78.6	91.1047
P28	FGC	383.7	74.2	43.2	161.57	97.74	10.3	95.1119
P28	Soma	317.27	74	41.3	137.87	99	75.3	94.1464
P29	FGC	408.1	73	62.5	111.6	98.82	11	91.3319
P29	Soma	369.44	76.1	29	199.57	98.91	79.7	95.8164
