# Supplementary material for: The gonadal niche safeguards human fetal germline cell development following maternal SARS-CoV-2 infection
Source: Cell Rep Med. 2024 Apr 16;5(5):101515. doi: 10.1016/j.xcrm.2024.101515 (PMC11148563; doi:10.1016/j.xcrm.2024.101515)
Supplement: Table S2. DEGs identified by female versus male gonadal somatic cells in the Ctrl group, related to Figure 2 [file mmc3.xlsx]

## Sheet: Title
Table S2. Differentially expressed genes (DEGs) identified by female versus male gonadal somatic cells in Ctrl group

## Sheet: Female_specific
Gene_id
XIST
NPY
CNTNAP4
DPEP1
EMX2
KDR
IRX3
VAT1L
SPRR2F
EMX2OS
IRX5
LHX9
C7orf33
KRT19
COL11A1
FOXL2
ALDH1A2
NPNT
CRNDE
RELN
HMCN1
MET
CRYM
KANK4
DACH1
EGFEM1P
CAPN12
CAV2
COL22A1
KRT222
BNC1
MT1L
ATP2B3
CDH7
MT1E
LHX2
DSEL
KHDRBS2
NR1H4
LEF1
RYR2
FRAS1
SYT15
PLCB1
B4GALNT4
PTPRS
EPN3
FGFR1
PHLDB2
SLC35F2
TOX3
MMP2
PODXL
DPP10
DPP10-AS1
FGF13
SALL1
C1orf168
CAV1
NXPH4
DIRAS3
GREB1
WNT2B
THSD4
MDK
DMD
CRMP1
LOC100507351
CDH1
CA9
IGLON5
EMILIN3
CDON
CPNE7
OBSCN
FOXL2NB
DMKN
TMEM225
MLXIPL
APCDD1L
TUBB4A
H19
FREM2
RTN4R
CDH3
PRR36
MT3
OR6T1
PTN
RSPO1
UNC5D
MT2A
VAV2
COL3A1
OR10S1
KITLG
CDR1
SH2D4A
BOC
ADGRA2
DENND2A
MXRA5
PCDH17
TUSC7
OR4D5
MAGI2
MT1F
NSG1
PRR15
RNU6-66P
FGFR2
NKAIN2
LRRC7
VEGFC
IRS1
TMEM59L
GABRG1
SOX11
GRIK2
LRRC17
NR2F2-AS1
GAS1
BMPR1B
HOXD3
COL26A1
RAPGEF4
LOC100507661
CPXM1
LSAMP
CLCN5
ANKRD20A5P
HIF3A
NDNF
ADAMTS19
TPD52L1
HOPX
ESR1
RAB38
PBX1
PPFIA4
PCDH18
PTGDS
ASTN1
LSAMP-AS1
DACT1
TMEM108
ZMAT4
OR8D4
GLI3
SGCZ
TMEM132C
CNTN6
SPHKAP
FLRT2
LINC01497
CNBD1
CSMD3
STC1
CASC15
LINC01116
SHANK1
PDK1
GRPR
LOC647859
LAMA5
PAK3
FXYD7
OR6M1
GPRIN2
UPK3B
LRRN4
SGCG
GIPC2
HOXD9
MEST
FAM89A
IGDCC4
PCDH9-AS2
NRG1
ATRNL1
KCNJ5
SHC2
FAM129A
DOK6
GRIK1
FGF13-AS1
SLC30A4
LINC00901
AKR1B10
THSD7A
LTBP2
BACH2
EVC
AEBP1
SORCS3
CACNA1H
TGFBR3
PLSCR4
TSPAN9
CCDC170
TCHP
STK31
LRRC4C
PCDH9
SPOCK1
MAP2
GADL1
DAB1
LDOC1
AK4
HOXD4
WNT5A
GAREM
P3H3
TSHZ3
DPYSL5
NPY1R
LY6E
CDH8
ZNF385D
EYA2
LRRTM1
BNIP3
MRC2
OR10G4
OR10G7
SULF1
CNR1
GALNT14
KCNIP1
COL4A6
CACHD1
KCNT2
L1TD1
OCLN
ADGRL2
CHRDL1
RASEF
MTUS2
RALYL
KRT18
EFNB3
RUNX1T1
VWA5B1
MCF2L2
STC2
PRKCG
C4orf47
SULT4A1
PFKP
ENC1
CACNB3
NFATC4
HOXD-AS2
AXIN2
QRFPR
CDK20
TAC1
KIAA1211
CSMD1
DCT
WDR54
CCDC136
LOC646762
ADAMTSL1
PTCHD2
NR2F2
PKP2
ALCAM
FAM20A
PCDH9-AS3
FLNC
TMEM65
ADGRV1
CNTN1
NLGN2
MB21D2
PXDN
MGARP
PTPRG
CDH6
GRIP1
IPO5P1
WBSCR17
BRINP2
GABRA2
EPHA6
GALR1
DSCAML1
KCNC4
NBAT1
PDE8B
TPM2
CDCP1
KRT8
HRASLS
AHNAK
HAND2
LBH
CDCA7L
FGFRL1
KCND2
COL5A2
NKD1
SEMA4G
RAB11FIP2
FAM213A
CCDC175
ZNF703
LINC01391
CCDC74B
CADPS2
LOC400043
DZIP1
PLOD2
WDR86
ZNF503
P4HA2
CMIP
TVP23A
CNTN4-AS2
SCGB2B2
METTL24
DKK4
HOXC4
PCDH9-AS4
IGFBP5
PDGFC
KCNIP4
KCTD8
JAKMIP1
CHN1
DDIT4L
NRXN2
MDFI
NDUFA4L2
ERC2
KNDC1
STXBP6
GHR
BMP2
MEGF11
TEAD2
CCNJL
IGF2
PALM
QPRT
BMP4
MARVELD2
BASP1
SCGB2B3P
HECW1
ABLIM1
RPS6KA2
ANKS4B
PTRF
PDZD2
SP5
SEMA3A
POU6F2
CNTNAP2
SUSD4
ADAMTS19-AS1
EFEMP2
HOXC6
TRIM46
COL4A5
RGS7
HYDIN
TRAF5
STK26
RNF150
DTX3
EVPL
RPRM
RNVU1-19
OR10G8
FAM13C
PLXNB1
MMP16
PLEKHA4
DPY19L2
CCDC85A
KLK1
PLEKHA6
LOC400706
NRXN3
COL25A1
MYCN
ANK2
WT1-AS
EMP2
ARHGEF25
RHPN2
LRRC55
DAPK1
LRRC32
SPRR2E
RAPGEF3
MYH15
CNTN4
TMEM108-AS1
GRIK5
USP27X
TMEM130
CNTN3
TNRC6C
ANKRD13B
RNF224
OR10G9
TDRP
LINC00319
SLITRK2
PRKG1
ZNF503-AS2
RND3
ARX
LCN10
TAGLN3
LOC644554
LOC101927987
CAB39L
GATA6-AS1
MEG3
EPHX1
VASH2
SLC12A2
TENM1
LOC100129617
ST7L
REC8
FSTL1
INPP4B
PLEKHG4B
EMID1
TTC13
SBK1
SERPINB9
PDZRN4
NRSN1
RBMS3
STMN3
CYP4X1
SULT1A1
MTSS1L
CAPN6
GRM7
SPRY2
SHROOM3
SH3BGRL2
SDC2
PARD3
KIF7
LRRN3
LINC01197
SNHG18
ECEL1
FKBP10
NGF
SERINC5
NPDC1
SMO
CLIP4
APCDD1
ADAM33
CCL21
PPP1R26-AS1
SCG5
COL6A4P2
CILP
LOC102467147
OSBPL1A
SEMA6D
CTSF
CCDC80
CIART
EVC2
FBN1
MAATS1
ATP6V1C2
KLHL13
LINC01117
MME
ANKRD30BL
STXBP1
EGFR
PTPRF
FAM171B
ANKRD50
ENO2
SLC29A4
MN1
ADAM12
FAM184A
SALL2
TRIL
PNCK
LTBP3
ADAMTS1
ZNF300P1
PLEKHG5
IGFBP2
GRM3
CCDC57
CREB3L1
MYH10
HSPA12A
ARMT1
LRFN1
SLC34A3
IL20RA
CDH18
KCTD6
UBE2QL1
HOXD10
SDK2
ZNF252P-AS1
SOST
ARHGEF28
LRCH2
PDE9A
CEP112
DLGAP1
C2orf71
VEGFA
TMEM47
LOC100134317
GPT2
FLRT1
LOC642423
CRLF1
ARHGAP29
CCKBR
ARHGAP22
CCDC102A
CPNE8
CCDC73
NEURL1B
CPT1C
GULP1
BZRAP1
DCHS1
LOC100240735
LINC01515
LDHA
ZCCHC12
TUBB3
FLRT3
C15orf41
NXN
KLF3-AS1
ITGA1
FBXO17
FAM162A
MAGI1
LOC101927056
NREP
BCL2
KIAA1324
PSD2
BEND5
IGSF9
LINC01123
STARD4-AS1
PGBD5
MCTP2
THRA
IGFL4
BCAT1
GALNT16
LOC100506076
GNAZ
CDH23
CDH11
TNFRSF19
LOC101927434
CARNS1
NFIB
A2ML1
ZNF385B
MEIS2
CYTL1
FAM66A
LOC284578
ADRA2A
C2orf40
DNAH11
ATP10D
DCX
SLIT1
THSD4-AS1
LOC728392
NELL2
COLEC12
FMOD
RAB11FIP5
PAIP2B
CDKN1C
CHST2
DES
MBOAT1
SETBP1
C1orf95
FXYD1
BCAM
TET1
PITPNC1
COL12A1
LRP3
SORCS3-AS1
IQCA1
TPD52
GPR162
HUNK
HSBP1L1
SPATA13
HAND2-AS1
RALGPS2
DLC1
PTPRN2
TMEM159
NMU
PPP1R3C
CCDC183
PLK2
PIFO
TRANK1
DDR2
GCNT1
ASXL3
DOC2A
FSD1
DCHS2
SCGB1B2P
IFT57
BTN3A3
PHF21B
KALRN
GFRA1
SERPING1
GALNT12
GLIS2
CRIP2
MSI1
BNC2
LOC101929696
CACNG4
FN1
LOC100129434
LOC101927468
PCDH11X
IFI44
PRKAR1B
TMEM54
NACAD
LOC100133669
BRSK1
FAM86B1
ARMC4
PPP4R4
DOK5
ANO4
LOC100505795
C1R
ADAM22
TNFRSF25
CYP4F35P
LCN12
EPPK1
VASN
SOX5
KCNMA1
FAM90A2P
PRICKLE4
CNIH3
CALD1
PTPRU
AMHR2
VLDLR
FAM198A
KIAA1522
MLLT3
SHROOM2
SEMA3F
DBN1
PBX4
2024-09-03
IL1R1
ZNF528-AS1
TRIM32
PLOD1
SYT10
ARHGAP28
DOK7
LINC01587
KCNQ1OT1
RMND1
GRM4
DYNC2H1
SYCP2L
FANK1
PGM1
UCHL1
GRM7-AS2
ZNF454
LINC00290
WDR19
ELAVL2
TLE1
DDX25
PRKAR2B
NDUFA6-AS1
RASSF7
ST6GALNAC3
NPHP1
CAMK1G
LOC102723709
ITPR3
FBXO40
SLC25A23
APLN
CYSTM1
CCDC24
PTPRVP
IL1RAPL1
LRRN1
NYNRIN
LAPTM4B
AMOTL1
EBF4
CFAP36
SEMA5A
SCARNA17
TRG-AS1
KCNK1
KCNMA1-AS1
IFT22
SPAG1
MPP6
SHMT2
SYT1
C9orf116
PCDHB5
TUSC3
SCARF2
FOXN4
LOC101928471
NEXN
TRIOBP
LRP1B
ANK3
LOC101929550
PYCR1
PRDM5
PSD3
LINC00479
RPL13AP17
LINC01550
MAMSTR
HEPH
PDRG1
P4HA2-AS1
LINC00159
PTGS1
TMEM98
PLXNA4
PRRX1
PODXL2
CDH4
VANGL2
SLC16A9
HCG2040054
DLG3
SIPA1L1
NIPSNAP1
RBPMS
SNHG24
VLDLR-AS1
COL4A1
SEL1L3
PKHD1L1
NFIA-AS1
BMP1
SLITRK5
RAPGEF4-AS1
GABPB1-AS1
CHN2
TSPAN13
YAP1
TM7SF2
PTGES
GPI
ZNF185
LOC389906
PDZD4
SDC3
CRYM-AS1
RNF128
FAM84B
TMEFF1
RAB3D
SYDE2
LRRC6
JAKMIP3
LINC01105
CRLS1
REPS2
CNTLN
ACKR3
SCD5
MAK
MFI2-AS1
PCAT6
LCA5
WDR86-AS1
LRRC49
KCNK5
PKNOX2
MAOB
SBSPON
LOC100506990
ARL2
PLEKHH1
HOXC5
LOC284412
SLC19A1
GOLGA8B
ADGRL3
MURC
C2CD4C
RIMKLA
ASAP2
MDGA2
LINC01426
FAHD2B
RNF144A
LINC01605
FAT4
PEG3
SLC26A7
FAM221A
VWDE
SMARCD3
DLG3-AS1
CACNA1G
OLFM2
ZNF883
PLSCR2
MT1X
TMPO
MFSD4
LINC00937
DCDC2
ZNF667
BICC1
FERMT2
TANC1
BBS1
LOC101928103
FRRS1L
GALNT9
FAM171A2
IL22RA2
SLC16A10
PMP22
ARHGEF5
GRIA3
GPR173
CFI
FAM27B
RSPH4A
RAPGEFL1
GRIK1-AS1
WT1
MAGI2-AS3
RILPL1
WASF1
CA11
AKR1B1
CYP4F29P
PCLO
AKR1B15
TEF
PXYLP1
PKIG
SLC7A2
CBX2
FAM69B
S1PR1
UNC5B
LINC00893
NPAS2
DHX30
BGN
RPS6KA2-IT1
ZFHX4
NUAK1
GALNT13
MGC2889
LPA
LINC00665
PRKAA2
ANXA6
MBNL3
CCDC183-AS1
TMEM9
HERC2P2
KCNQ1
COLCA2
NFIA
TRIM67
LOC143666
SMARCE1
PNMA2
NLGN4X
FBXL2
TMEM67
EPHX2
TXNRD3
PLAGL1
PRKAR1A
RIPK4
PVT1
PAK4
COLCA1
LOC101927630
SCARB2
TIMP3
GCAT
PARD3B
IGSF8
ZHX2
C12orf79
UGT3A2
IGF2-AS
SPATA13-AS1
ZSCAN18
DIRC3
PFKFB4
IFT140
KLHL4
SLC25A38
ERICH6-AS1
RRP7BP
LGI4
GOLGA8A
NLRP2
DPYSL3
ISYNA1
DCN
FAM19A5
TGFB2
LINC01106
PARD6G
MSH6
CTXN1
PLCG1
LOC101927296
JPH4
ANKRD36B
MYO1B
CERCAM
ATG9B
MOCS1
FBN2
ANKZF1
SFTPD
KCNMA1-AS3
WASIR2
BRINP3
TBX3
SYDE1
PYROXD2
GABBR1
TOM1L1
HOMER2
GUCA1C
ZNF565
GRB7
SNAI2
GBE1
NSUN5P2
SPATA20
NEBL
HTR1E
TRUB1
ANO8
ANO7
C16orf45
AP3M2
FAM227A
MTUS1
CNKSR2
DPY19L2P2
LOC100128398
ZNF608
EPHA4
THSD4-AS2
HERC2P7
TGFB3
NOVA1
KCNA4
HOOK1
MAP3K1
NSMF
PABPC1L
ANKS1B
ZNF214
FEZ1
GMCL1
ZNF732
ZNF662
PDZRN3
PPP2R2B
GRIK1-AS2
SSBP3
SLC51A
TGIF2
BMS1P21
ZC4H2
FAM27C
RAB3C
PRSS35
GPR143
LINC00888
ANKRD20A11P
VWA5A
FBN3
SNX7
PCOLCE
ARL4C
ASNS
TCTN2
FGFR4
PLD5
LOC642776
PGAP1
ARHGEF34P
AMOTL2
RAP2C-AS1
GOLT1A
IFNLR1
ADGRB3
NINL
ACACB
IRF6
ACPP
TCEAL5
MGST1
SPTBN1
PABPC4L
C19orf81
PHC1
KLHDC8A
B9D1
PROM1
ANKRD36
SOX6
AIF1L
FGD1
HIST3H2BB
CACNB2
TMTC4
FER1L6
ARPP21
PHYHD1
VTRNA1-3
SASH1
BTN3A1
COLQ
WSB1
TSPAN6
MYCBPAP
EFS
PCDH15
KANSL1L
CSGALNACT1
CTNNA3
RNU6-57P
TMSB15B
RBFOX2
RAB36
GPR135
GMFB
GLYCTK-AS1
ENKD1
DMRT2
LINC00571
SNTB1
SLC1A1
DNALI1
P3H4
RHPN1
DPYSL4
RGMA
FABP3
TMEM25
TAS2R5
LOC729732
HES1
TCF4
SSH3
NTM
NRSN2
CEMIP
ESRP2
USP46-AS1
FAM153B
SCPEP1
CAP2
SH3BP4
DPF3
WTIP
TMEM246
ZFP36L1
PDCD4
RHOBTB2
MAPK7
KIAA0753
LDOC1L
HS3ST5
NISCH
CMBL
ZDBF2
LINC00938
TRNP1
SLC17A8
PCBP3
LOC654342
KDM5B
BTBD2
PSMD9
DENND6B
STK33
LOC101927497
LINC01089
DPY19L2P1
ZAP70
FARP1
ECE1
WDR66
CERS6
SYNGAP1
FAM57A
LRBA
CBY1
LYPD6
BBS2
SLC13A5
AHDC1
ARV1
DAAM2
SLCO5A1
NPHS2
ESR2
IFT81
SSBP3-AS1
SRPX
ZNF514
LY6H
KCNK12
LOC101926913
TLDC1
TEX9
CRACR2B
HIVEP1
PPDPF
ZFR2
ZFP92
RNU6-28P
RNU4ATAC
CLSTN3
LGALS2
ARHGEF17
OCIAD2
ARHGEF9
GYG2
IRX6
ZC2HC1A
FAM160A1
ZNF558
LOC645166
SPATA33
SNCAIP
NBEA
KAZN
FNDC4
ATP7B
ZNF618
WDR78
MICU1
CDC14A
ETV1
ADD3
CACNA2D2
NSUN5P1
MPP7
LPIN3
TMEM44
RABL2A
SAT2
CTNNAL1
LRRC4B
SULF2
LOC101929234
FBXL21
IMMP2L
KCNN2
POU6F2-AS1
FER1L5
TAS2R3
LOXL1
PTGFRN
VPS37D
OSMR-AS1
LOC100506844
PTP4A3
EXTL2
APCDD1L-AS1
ZNF32-AS2
DHRS4
ZNF334
CD47
CASZ1
PPP1R16A
ZNF595
PCED1A
TPT1-AS1
MORN2
CCDC8
NLRC5
LRRC4
YBX2
TMEM235
TCF23
APBA2
PIN1P1
MXRA8
LOC400940
SMC5
CEP131
SERHL
SIX4
ZNF91
KIAA1671
MYO16
TRIP6
ANKRD42
SLC16A1
MFSD10
C1QTNF6
CHD7
MTERF4
PLP2
LEF1-AS1
LOC102723927
LOC643201
C14orf79
ROBO3
P4HA1
ACSF2
RAB11FIP4
JPX
LOC101928961
NPIPA5
TAS2R4
CDK18
ZNF814
AGPAT4
SMAD5
ZNF204P
USP43
FBXO21
CNTNAP5
KDM5C
KCTD1
SOX4
ENOSF1
OLFM3
EGLN1
SLC35D3
LANCL1
LINC01018
GSDMA
LONRF2
GOLGA2P10
SLC38A1
EFNA1
CUL1
NR2E3
TCF7L1
CCDC148
TEK
OGDHL
ZNF135
CLUHP3
MATN2
LINC01402
PPP1R26
C4orf3
C1orf53
NXPH2
LOC101928203
WFS1
DENND1A
GLTP
ITM2C
GNB3
PPFIA2
EDA
THOC3
PLCL2
ALDOC
PLEKHH3
RASL10B
ADAMTS7
B3GALT5
MAP3K12
FAM27E3
TCN2
NEK11
FAM66C
UBE2L6
PGK1
APBB1
UACA
JMJD7
IDUA
PVRL1
FAM153C
CALN1
LOC101929767
TMEM26-AS1
TIA1
STK36
TMPRSS11D
IFT172
RIMS1
DCDC2B
NEO1
CECR5
CAPN5
H2AFY2
ZNF391
STK32A
ST5
KANK1
BTN3A2
LRRTM3
CNKSR3
DPY19L1
PLSCR1
SLITRK4
OSCP1
HIP1
ARL10
SWI5
NR5A1
FAAH2
TBKBP1
MYPN
LOC100507053
MYH14
FAM153A
ING4
LOC90768
C1RL-AS1
SLC2A4RG
ETNK2
ACOX2
SLC22A3
ATP11C
CES4A
KCNH5
AMPD2
GLB1L2
ATN1
NNAT
NGFRAP1
WWOX
ZNF385D-AS1
COPG2
SCN7A
C10orf35
MNAT1
PTPRK

## Sheet: Male_specific
Gene_id
AMH
MMP9
RPS4Y1
SERPINA5
APOA1
CITED1
FATE1
GSTA1
DDX3Y
ANPEP
PRND
ACP5
HSD17B3
SOX9
ANKRD18A
NTNG2
PHF24
HR
KDM5D
CNTFR
GPRC5B
SOX10
UTY
USP9Y
EIF1AY
SPI1
INHBB
NES
FRMPD1
S100A11
S100A4
TNNI3
PRTN3
TCIRG1
CST3
NEDD9
LYZ
TRPC5OS
MPO
CSF1R
RGAG1
KIAA1804
NKX3-1
TINAGL1
GSTA2
TOX
CD84
JDP2
HERC5
SLC37A2
ADGRG1
PRNP
IGSF9B
SPP1
STK10
S100A9
TXLNGY
CLDN11
KIAA1210
ERBB3
S100A8
SMOC1
CD58
TAGLN2
ANXA1
C3
KEL
THEMIS2
FHOD3
TMC5
COL9A2
TTYH1
ANKRD18B
TTTY15
ANXA2
LCP1
CX3CR1
TNFRSF11A
RASSF2
GSN
SLC7A5
MAGEB1
LAPTM5
ELOVL2
S100A12
PRPS2
FAM95C
CTSK
GNA15
UBTD1
PLP1
IL6R
CD99
SYK
CCR1
PSTPIP1
PRKCD
AGPAT9
ITGB2
INHA
IL4R
CTSV
PPP1R14C
HBZ
RNASE6
RIMS4
RCAN3
CLEC18C
CTD-3080P12.3
RGS10
ATP6V0D2
DCAF8L2
AZU1
NCKAP1L
P2RY12
PLCB2
CYP17A1
RIN3
RUFY4
LINC00961
CD4
IFI30
FUT9
POTEKP
RASSF4
ENHO
PRDM1
SMIM10
COL9A3
CYTH4
GYG2P1
ARHGDIB
NFATC1
HCK
SGK1
GAL3ST4
HMOX1
COL2A1
CLEC7A
FCER1G
GJB1
PREX1
CLU
ARHGAP31
PCDH1
CLEC18B
GNG7
APBB1IP
IL10RA
CD163L1
PTPRE
ITGB5
LINC00673
ACSL4
TXLNB
EPHB1
F2R
CSF2RA
TYROBP
SUCNR1
CLEC18A
SIGLEC15
CA2
SEMA6B
ITGA9
SLC1A6
SERPINF1
MNDA
TNFAIP3
ELANE
ICAM1
FCN1
TRIM55
FOSL2
SSFA2
TFEC
APOBR
ACY3
ABI3
NAV3
S100A10
SNX10
GPR183
RTN1
OLFML2B
DMRT1
VCAN
FMNL3
IGSF10
TBXAS1
CD33
CYP27A1
SYPL2
ITGA5
SLC43A3
HTRA3
CD68
RELL1
CLEC4A
HCLS1
ELL2
LAMA1
BTK
DOCK2
ADAM28
FAM20C
RAB31
LINC00278
HEY2
CD44
MATK
ID3
SAMHD1
SEC14L4
FERMT3
PTPRZ1
NCF4
HPRT1
UNC93B1
BIRC3
HMGA1
MYOM3
ITIH5
ZFY
MAPK4
METRNL
PTPRJ
CYTIP
AIM1
EVI2B
VTRNA1-2
CD53
2024-09-06
WDFY4
TTYH2
LTF
IL1B
MB21D1
ARRB1
LAT2
S100B
LOC646029
RELB
INPP5D
PLXNC1
HPGDS
GAB3
PLXND1
HNMT
WAS
GPRIN3
BRICD5
XPR1
IGSF21
COL9A1
PRKCA
FAM201A
COL1A2
NABP1
CYBA
OGFRL1
CXorf21
RASD1
EPAS1
CASS4
ITGB3
PTAFR
LY86
ITGAV
SELPLG
NEAT1
CALHM2
LGALS1
MLKL
ARHGAP18
LOC730101
FZD5
HLX
IER3
UCP2
OXTR
GBP2
C6orf141
NOSTRIN
ZNF469
HLA-DRA
ZNF267
HSPA4L
TACSTD2
CPEB2
VAV1
ARHGEF10L
RFTN2
DYSF
LYN
ARPC1B
SH3TC2
ZNF385A
ITGAM
C11orf96
PTPN22
EOGT
CTSG
ST3GAL6
GMPR
LRP8
CTSZ
CSF2RB
SUSD3
EPHB6
ZNF280B
LILRB2
MYOF
HAVCR2
ANXA13
CTSS
F3
PARVG
PLAC8
ARHGAP9
PLA2G4C
AMICA1
FAM222A
TNNI2
ANKRD6
SPHK1
ITGB8
TTTY14
PLEKHB1
CCL2
EVI2A
LACC1
FAM46A
IGFBP7
IL7R
ZSWIM5
FXYD5
CYP11A1
LOC729739
SESN1
SCARF1
HECW2
TRIM50
TLR1
SPARC
C3orf70
ARHGAP10
PPARGC1B
SKAP2
DOCK8
IQCK
SMOX
CAMP
CACNA2D3
AMPD3
KYNU
WIPF1
ATP6V1B2
HMGN5
FSTL3
EPB41L3
MAP2K3
NFKBIE
CSF3R
CHST3
DSP
KCNK13
RDX
RAPH1
TRIB1
KLHL6
LPAR5
ADGRE5
LIMS2
LOC100506985
NFE2
ZBTB7C
TGFB1
STEAP3
CYSLTR1
LOC102723604
PTPRC
LILRB1
BCORL1
EFHD2
TRIM47
LGALS9
HEYL
ARRDC2
SLC52A3
MAN2B1
DNAJA4
MPZL1
FAM78A
LOXL4
PDE4DIP
G6PD
RENBP
DHH
PELI1
HSPA7
ADAM9
RNF19B
WDR91
LINC00260
MAML2
GNG2
LIPH
PIP5K1B
ATP2B4
TRPV2
FAM46C
ORAI1
ESPN
OSTF1
LDLR
PIK3IP1
ST3GAL4
CARD10
CYP51A1
SIPA1
REEP1
LRIG3
EPS8
JAM2
PRUNE2
LRMP
IRAK3
LTBR
ARHGEF6
GLIPR1
CLEC4M
ZFAND5
FAM181B
MYO1F
ITPRIPL2
PRAME
FPR1
VCL
VAMP8
LOC105747689
MTSS1
PRAM1
ADM
RPS6KA1
LMCD1
ENPP3
NPR1
OSBPL11
NLRP3
TGM2
PIEZO1
CXCR4
FAM98A
ICK
ADAMDEC1
ARL6IP5
RASA3
CHST6
WFDC2
DDAH1
FES
SIGLEC5
PLCXD3
SRY
ELOVL1
LOC101929095
SH2B3
E2F2
RGS19
AIF1
PDK4
ACAN
FAM105A
CD48
NANS
EPHA10
TNFAIP8L2
KLHL5
HLA-DPA1
COLGALT2
GAS7
NUDT11
RASL12
KLHL15
ZNF710
TMEM176B
EBI3
GABRE
C10orf54
GNPTAB
CELF2
ZSWIM6
HK2
FGD6
LIMS1
MYH7B
COL16A1
SLC4A5
JAG1
FNIP2
PHLDA2
CXCL2
LYL1
MAP3K15
WIF1
LOC653513
LY96
TMSB4Y
RHOG
TMEM56
SRGAP1
NOTCH1
GIMAP8
CD209
HHEX
MMP19
NOS2
GYPB
C1orf162
TLR6
XK
PLAC1
CARD9
KCNK15
TAOK3
IFFO2
SQRDL
GRN
DEFA4
MFSD1
ATG16L2
GLRX
SIGLEC10
KLF6
TMEM144
EHBP1L1
ARAP2
PLEKHO2
LRRC25
PIK3R5
SPTB
LRRK1
GAS2L1
BAZ1A
RASSF5
ACSS1
NHSL2
APOBEC3G
ENTPD3
MANEA
RUNX1-IT1
DOCK10
BCL3
TNFRSF21
ARHGAP15
OLFML3
SORL1
LFNG
SERPINA3
PTK2B
IKZF1
HECA
ARID3A
RGS16
GLCCI1
PPP1R14A
RASAL1
KIAA0040
ANKRD36BP1
TF
GPR17
RELT
PGLYRP1
POMC
PRKY
RRM2
TPBGL
ENG
AKAP6
CMTM7
TSPYL2
INSIG1
NID2
SEMA4A
CCDC88B
IER5
FGR
BRSK2
R3HDML
FOLH1
GSTA3
BCL2A1
ABCG2
CELF2-AS1
F5
SYNE3
PLD1
ELF4
FBXL19
NR4A2
SUSD1
IGSF3
UHRF1
SC5D
C7orf34
RILP
TMX4
PDXP
IRF5
RNASE2
SH3BGRL3
HMHA1
MICAL2
SCML2
ORC6
TMEM9B
LINC00900
FGF18
CLEC10A
CORO1C
MEF2C
CD83
RMI1
SERPINB1
SRGAP3
NCF1
LONRF3
CD24
C19orf38
SLC7A7
FAM122C
SHC4
CD1C
MICALCL
MSMO1
PADI4
VCAM1
C10orf82
NLGN4Y
LRRC75B
NEURL1
RNF13
PIK3CG
CPM
ID1
CORO2A
FTL
IL13RA1
NFKBIA
PTPN6
CDKN1A
BEST1
PLLP
RASGRP4
FKBP5
DNAJB5
WFDC6
TMEM123
SERTAD4-AS1
DGKA
BPI
FUT8
FAM198B
MYB
HIVEP3
USP15
GMIP
PPM1L
CPED1
RBM38
FGD3
ACE
TGFBR2
ATAD2
PSAP
FLNB
TMEM119
ULBP3
TJP2
ARG1
RAP1A
CCR2
RAB32
EMB
PDE6G
SLC39A14
CREBL2
NCAM1
MPP1
GPX1
SAMD11
TLR10
CD300LB
CAPG
LACTB
DKFZP434L187
SPATC1L
LHFP
IDH3A
ITGB2-AS1
BMP2K
NFKB2
HRASLS5
KIAA0226L
SLC25A19
FURIN
MFNG
SWAP70
PLAU
PIP4K2A
ANKRD44
LMNA
DSC2
ERBB4
RALB
GPR132
EXOC3L4
FCER2
DAG1
F8
ALAS1
CACNA1D
PNP
SLC39A8
CDC42EP5
PTBP3
YOD1
SLC17A9
MMD
GNA14
KBTBD8
NCKAP5
CYB5R4
TBC1D2B
CD99P1
APOD
C10orf10
ARHGAP25
LINC01057
ST8SIA4
SLC12A7
PPP3CA
CREB5
CAT
TMEM51
SYNGR2
EPPIN
GATA1
NCF1C
LINC00996
RASA4B
HTATIP2
RNASE4
TSC22D3
HRK
SLFN11
IFNGR2
STEAP1
CASP8
TCTEX1D4
LILRB4
TMEM200B
FAM107B
PAK6
OR2W3
GDPD5
PLCB4
PSTPIP2
SLC4A7
GDF15
CPPED1
PIK3R1
ITGAX
ZNF423
LOC101927069
ARRB2
MMP17
TAF4B
RGL1
MELK
GPR137C
NETO2
GBGT1
MTHFD1L
TWF2
CLIC2
PWWP2B
TMEM181
MATN3
GPR84
TOR4A
NFKB1
TRIM38
GPC5
LOC101927416
FNDC3B
MPZ
MTHFD2
HS3ST1
LOC100996351
PSME4
CEBPA
ANKRD62P1-PARP4P3
FAM189A1
LOC202181
ATP6AP2
SUSD6
ANKRD9
CCR5
TNFAIP8
TANGO2
IRAK2
SPATA12
NPC1
SMPDL3B
AMMECR1
RRAD
FRZB
MFSD2A
SLC29A1
CYB5A
COCH
CMAS
GAPT
LPGAT1
SPECC1
DENND4A
C1orf195
TMEM70
CREG1
PLEKHM3
MAN2A2
OLR1
WDFY2
JAM3
STRADB
ATP6V1A
SNTA1
TNFRSF13C
HBG2
FDFT1
MOSPD1
ADRBK2
CD300C
FRAT2
MMD2
RASGRP3
ARHGEF2
IDH1
PLBD1
KCNN4
NYAP1
SLC41A1
ATP6V1C1
KLHL21
NAAA
CMTM6
STAT5A
TNFRSF10C
AARD
MYO9B
ABRACL
SELL
TUFT1
LOC283194
EMP3
KLF13
GSN-AS1
FAM111B
OSBPL10
VWA1
OSBPL10-AS1
NMT2
NRARP
SFXN3
ELF1
ARHGAP27
OPHN1
BATF3
FCAR
TSPAN33
ALOX5
EFR3B
PRR11
ORC1
TPPP3
ABCD3
GGH
RNF144B
MS4A3
PPP1R18
HIST1H4I
ATP6V0E1
CNDP2
HBEGF
CHST11
AMIGO2
PCNA
NFASC
ACAT2
JTB
SH3KBP1
SORT1
ANKRD44-IT1
PDE4D
HACD4
SETD7
GLTPD2
CALR
ZBTB38
MXD1
TM4SF18
MVP
HLA-DMB
TMEM97
RGS2
ADORA1
NAV1
PHTF2
LOC100130476
PNPO
C2CD2L
KIAA1614
LAMA3
IL18
LIMK2
NCOA2
KIAA0101
CRISP3
RPS27L
COL18A1
PLA2G16
MYBL2
TANK
HMGCS1
TMEM218
PLK3
LRIF1
TSPAN32
REL
PIK3CB
FNBP1
ZEB2-AS1
MCTP1
MBP
RAP2A
FOXO4
RGS18
FAM222A-AS1
SEMA7A
FAM219A
ADAM8
DNAJC3
SYT11
SHTN1
SFT2D2
CLEC5A
ATL3
NOS1AP
IGFBPL1
ARID5A
OSCAR
ZBTB7B
NLRC4
LINC-PINT
LOC113230
RASA4
HAGH
DECR1
WDR76
KLKP1
CHDH
LOC101927204
PXDC1
MRO
BTG3
OTOF
C17orf99
P2RY6
SLC22A10
COL18A1-AS2
CNFN
SP6
AVPI1
F2RL3
ZC3H12A
MYCL
DBI
CXCL1
ATP6V0C
HCAR2
ARAP3
IL16
2024-03-02
LOC255187
UBXN8
SHKBP1
CNP
TUBA1C
CAP1
TNFRSF10D
B4GALT1
CNN1
PLD3
C1orf226
RAB11FIP3
MAMLD1
TPX2
CLN8
UBB
RAB39A
CACNB4
GSTO1
TMEM255B
PFN1
NHS
ZWINT
LOC100507006
SQSTM1
ATP6V1F
DIAPH2
SRGAP3-AS3
ASAP1
DCANP1
YWHAH
HK3
SLC45A3
BLM
TRIM54
CHPT1
ETFB
MSX2
LINC01087
ZYX
ELMO1-AS1
SMAP2
ALPK3
TSC22D4
IL1RN
FCHO2
DIRAS1
ADGRE2
GNA12
NCAPD3
TRPV3
CCSER1
C14orf1
TACC3
DUSP14
ABHD3
PPP2R3C
PGRMC1
ZNF366
TFEB
CKB
SOWAHD
PPIF
B3GNT2
CST9L
DOK3
PTPRO
C9orf91
IL27RA
DLL1
TSPAN15
CDYL2
FSCN1
CD177
C17orf59
FRMD8
CNEP1R1
STARD5
NFAM1
RNF141
MRAS
DDX60L
GPR75
GLYATL2
NCF1B
DHTKD1
PMAIP1
CPEB4
CFP
SPNS3
LINC01160
DCK
SLC12A5
DCLK2
GPR160
SRC
TTLL4
C9orf64
ARID3B
PCYT1B
MVK
LINC00854
LRRK2
PEA15
LOC101928205
SLC10A3
LOC101927188
VASP
MMP11
FCHSD2
SLC7A1
CKS1B
C19orf57
SNAI1
DUSP5
TIFAB
PDK3
CARD6
SLC43A2
LST1
CCNDBP1
B3GLCT
PPM1M
ST3GAL2
STAM
LINC00102
FAM122B
NHSL1
PCA3
SLC25A4
RUNX2
TNFRSF9
STARD8
EDEM1
LURAP1
GNS
RAB13
TANC2
UXS1
DENND3
NCOA7-AS1
SKIL
ZEB2
MGAT2
CEP55
SLC25A20
LOC101929294
CPVL
BCAP29
HMGCR
USP12
CSTA
NOCT
SERPINI1
RYR3
MBNL2
C16orf54
OSBPL3
FCGR1A
CARD8-AS1
PYCARD
AXL
OAZ1
PER2
STK11IP
ARNT2
SLC38A5
SHCBP1
2024-03-11
LAMTOR2
PNPLA3
SLC39A1
FEN1
ABCC5
BBC3
TIMD4
CCDC167
CDK5
LILRA2
ZFP36L2
HS6ST3
IFNAR2
GPR157
ACSL3
EPT1
TEC
CEP295NL
CNRIP1
PLEKHB2
DPP7
PRCP
CCRL2
C6orf106
CNTFR-AS1
GRIN2C
NANOG
MYOZ2
LPAR3
ATP6AP1
RINL
GSR
SEC11C
CITED4
PRRG3
ANG
PPFIBP2
TMPRSS5
F11R
TMEM105
PIEZO2
CDC14B
CALM1
HCN4
OAS1
ADAMTS16
TRPC5
UBE2Q2L
FAM102B
PRDX4
HSPA2
OR2B2
PTPN7
RBMXL1
PI4K2A
TUBA4A
TUBA1B
NKRF
NCMAP
VAMP5
MYLK3
FRAT1
RRN3P2
FANCI
HFE
KDM7A
C9orf40
TTTY10
FZD6
CCNA2
ENPP1
TBC1D12
TAB3
ENOX2
NAPSB
ARHGAP26-AS1
CNST
NCEH1
HMMR
NEURL1-AS1
TMEM206
HAUS4
SUGT1P3
SOX13
RAB29
RPS6KC1
LINC00341
TREM1
SLC19A2
GAS6-AS1
GRHL1
STOM
ADK
SH3BP1
IER5L
TNFRSF12A
RAET1K
FAM102A
ATP1B3
LOC146880
CMC2
IGSF11
GYG1
ABI1
ASAH1
HABP4
CLGN
HEATR3
HYAL1
SLC27A3
TNNC2
FAM78B
ALMS1P
ARPC5
MGAT1
DNAJC15
WWC3
ATP10A
BAX
NCOA7
GALC
CCDC144CP
VSIG10
PLCE1-AS1
C17orf105
ABL2
MCM10
SELT
TMED5
PDLIM4
NFE2L2
RHOB
HAUS8
CR1L
CDYL
GM2A
SSR3
CACNA2D3-AS1
NAGA
NIPAL3
PLK1
PPT1
EVI5
EBP
ABTB2
SLC11A1
COX5A
HPS5
FAM169A
PLXNB3
CELF2-AS2
CTBS
GLB1
DSTYK
RAC3
GALNT1
CPNE5
LINC00482
KLHL2
GPC1
NET1
UBE2C
HUWE1
CDKN1B
ZIM2
RP2
KCNE5
P2RY8
AGO4
