# Supplementary material for: The gonadal niche safeguards human fetal germline cell development following maternal SARS-CoV-2 infection
Source: Cell Rep Med. 2024 Apr 16;5(5):101515. doi: 10.1016/j.xcrm.2024.101515 (PMC11148563; doi:10.1016/j.xcrm.2024.101515)
Supplement: Table S3. DEGs identified by the CoV group versus Ctrl group in male and female FGCs and gonadal somatic cells, related to Figures 2 and 4 [file mmc4.xlsx]

## Sheet: Title
Table S3. Differentially expressed genes (DEGs) identified by CoV group versus Ctrl group in male and female FGCs and gonadal somatic cells.
Note:
sig._up	significantly up-regulated (|log2 fold change| > 1, P < 0.05)
sig._down	significantly down-regulated (|log2 fold change| > 1, P < 0.05)
up	up-regulated (|log2 fold change| > 1, P>=0.05)
down	down-regulated (|log2 fold change| > 1, P>=0.05)
co-up	up-regulated in both male and female gonadal somatic cells in CoV group compared to Ctrl group

## Sheet: Soma-co-up(76)
Gene_id	Label
ADIPOR1	co_up
AHSP	co_up
ALAS2	co_up
ARG1	co_up
ATP2A3	co_up
BCL2L1	co_up
BLVRB	co_up
BNIP3L	co_up
BPGM	co_up
CCL5	co_up
CD177	co_up
CD3E	co_up
CD52	co_up
CDKN2D	co_up
DCAF12	co_up
DMTN	co_up
EPB41	co_up
EPB42	co_up
ESPN	co_up
FAM46C	co_up
FECH	co_up
GIMAP4	co_up
GIMAP7	co_up
GYPA	co_up
GYPB	co_up
GYPC	co_up
GZMK	co_up
HBA1	co_up
HBB	co_up
HBM	co_up
HBQ1	co_up
HCLS1	co_up
HEMGN	co_up
IFNG	co_up
IKZF3	co_up
IL18RAP	co_up
IL2RB	co_up
IRF8	co_up
KRT1	co_up
LCN2	co_up
LYL1	co_up
MIR3945	co_up
MIR4261	co_up
MIR4298	co_up
MPP1	co_up
MYL4	co_up
NCOA4	co_up
NKG7	co_up
OR2W3	co_up
PHOSPHO1	co_up
PIP4K2A	co_up
PLEK2	co_up
PLVAP	co_up
PRF1	co_up
PSTPIP1	co_up
R3HDM4	co_up
RGCC	co_up
RUNDC3A	co_up
S100A8	co_up
SELENBP1	co_up
SH2D2A	co_up
SKAP1	co_up
SLC14A1	co_up
SLC25A37	co_up
SLC25A39	co_up
SLC4A1	co_up
SLFN14	co_up
SNCA	co_up
STAT4	co_up
STRADB	co_up
TCP11L2	co_up
TMEM158	co_up
TMOD1	co_up
TNFRSF14	co_up
TRIM58	co_up
XK	co_up

## Sheet: FGC_male_up
Gene_id	Label
SNORD115-13	sig._up
TSPY8	sig._up
TSPY4	sig._up
TSPY1	sig._up
MIR378D2	sig._up
SNORD113-6	sig._up
SNORD82	sig._up
TSPY2	sig._up
SNORD59A	sig._up
MIR4730	up
MIR190A	sig._up
HBG2	up
MIR4484	up
MIR4767	up
MIR5087	up
SNORD116-18	sig._up
HBA2	up
XIST	sig._up
HBG1	up
RNU6-78P	up
MIR331	up
MIR548N	up
MIR548X	up
MIR6508	up
MIR345	up
HBA1	up
MIR3188	up
MIR29A	up
MIR548AO	up
CD74	up
MIR425	up
SNORD116-27	sig._up
MIR8055	up
RNF17	sig._up
SNORA24	sig._up
MIR548V	up
MIR7150	up
MIR651	up
MIR4529	up
MIR7975	up
MIR4676	up
VSX2	up
SNAR-C4	up
SNORD33	up
MIR620	up
SNORA20	up
SNORD116-28	up
SNORD71	sig._up
MIR548AR	sig._up
MIR378J	up
DBET	sig._up
MIR548AD	up
MIR32	up
SNORD116-25	sig._up
SNORD22	up
SNORD111	up
NAA11	sig._up

## Sheet: FGC_male_down
Gene_id	Label
LHX1	sig._down
SNORD114-17	sig._down
MIR5586	down
RNU6-79P	down
MIR8067	sig._down
MIR4440	sig._down
MIR18B	sig._down
MIR3122	sig._down
MIR4718	down
MIR6877	sig._down
MIR548AH	sig._down
MIR586	sig._down
MIR548AP	down
SNORD114-22	down
MIR6854	sig._down
MIR4731	sig._down
SNORD59B	sig._down
MIR6512	sig._down
SNORD36B	down
MIR4768	down
SNORD114-24	down
MIR5703	sig._down
MIR1197	sig._down
SNORD49B	sig._down
MIR8075	down
MIR302A	down
MIR656	down
HBZ	down
MIR6847	down
MIR3192	down
MIR598	sig._down
MIR194-2	sig._down
SNORD6	down
P2RX6P	sig._down
MIR4429	down
MIR581	down
MIR545	down
SNORD114-15	down
MIR320C2	down
MIR623	sig._down
SNORD115-25	sig._down
MIR4678	sig._down
RNU6ATAC	down
MIR3121	down
MIR218-2	down
MIR6739	down
MIR7154	sig._down
MIR645	down
MIRLET7G	down
MIR1343	down
MIR6878	down
MIR6804	down
MIR3942	down

## Sheet: FGC_female_up
Gene_id	Label
MIR3939	sig._up
MIR548AO	up
MIR2276	sig._up
MIR5586	up
MIR1183	sig._up
MIR301A	sig._up
MIR6079	up
MIR4427	up
MIR616	up
MIR8063	up
MIR29B1	up
MIR29B2	sig._up
MIR6864	up
MIR4720	up
MIR3153	up
MIR4781	sig._up
MIR3663	up
MIRLET7A1	up
MIR4482	up
MIR6883	sig._up
SNORD56B	up
MIR4766	up
SNORD116-12	up
MIR6854	up
MIR548AD	up
MIR101-2	up
PRTN3	up

## Sheet: FGC_female_down
Gene_id	Label
SNORD114-29	sig._down
SNORD81	sig._down
MIR4718	sig._down
MIR924	sig._down
SNORD114-2	down
MIR487A	sig._down
SNORD113-6	down
MIR614	sig._down
MIR548N	sig._down
SNORD113-1	down
RNU6-57P	down
MIR645	sig._down
MIR4445	down
MIR4513	sig._down
MIR3691	sig._down
MIR1270	down
SNORD114-9	down
MIR4802	down
SNORD114-7	down
SNORD114-31	down
MIR4296	sig._down
MIR379	down
MIR493	sig._down
SNORD56	down
EVX1-AS	down
RPSAP58	sig._down
SNORD114-27	sig._down
MIR6787	sig._down
MIR6797	down
MIR652	down
MIR320D2	down
SNORD114-30	down
SNORD36B	down
MIR3121	down
MIR199A1	down
MIR665	sig._down
SNORD114-19	down
MIR570	down
MIR3674	down
MIR3182	down
MIR4466	down
MIR2909	down
MIR1185-1	down
MIR7854	down
VTRNA1-3	down
MIR1267	down
MIR557	sig._down
MIR3170	sig._down
SNORD114-3	down
LINC01160	sig._down
MIR921	down
MIR3139	down
MIR221	down
MIR2278	down
SNORD115-13	down
SNORD114-5	down
SPRY4	down
NANOG	down
MIR4434	down
MIR3934	down
MIR134	down
MIR5739	down
MIR4656	down
MIR548AV	down
MIR4472-2	down
SNORD114-25	down
MIR411	sig._down
MIR1204	down
SNORD113-2	sig._down
OXT	down
ANXA3	down
IQCF2	sig._down
DBET	sig._down

## Sheet: Soma_male_up
Gene_id	Label
SNCA	sig._up
GYPC	sig._up
IGLL5	up
SNORD114-17	sig._up
GZMB	up
COL5A1	up
SNORD114-21	sig._up
ALAS2	sig._up
HBQ1	sig._up
SNORD114-6	up
H19	up
MT2A	sig._up
AEBP1	sig._up
CDKN2D	sig._up
IGLL1	up
GZMA	up
COL15A1	up
JCHAIN	up
PHOSPHO1	sig._up
SPARCL1	up
C7	up
MYL4	sig._up
MIR5087	sig._up
HEMGN	up
FAM129C	up
SNAR-C4	up
LCN2	up
ADIPOR1	sig._up
PRF1	up
CD79B	up
COL6A2	up
MMP2	up
BNIP3L	sig._up
MIR378I	up
HTRA3	up
IL2RB	up
RUNDC3A	sig._up
HBB	sig._up
HSPB6	up
MIR4518	up
MIR339	up
GIMAP7	up
ESPN	up
MIR3188	up
SLC25A39	sig._up
BCL2L1	up
SNORD113-6	up
SNORD116-18	up
PDGFRA	up
BPGM	up
POSTN	up
SNORD114-28	up
PLVAP	sig._up
PTPRS	up
TESC	up
MIR4298	up
SLFN14	sig._up
DCAF12	sig._up
BLVRB	up
LYL1	sig._up
COL1A1	up
CD3E	up
HRC	up
G0S2	up
RAG1	up
CD248	up
R3HDM4	sig._up
PADI4	up
FKBP8	sig._up
CLEC10A	up
MFAP4	up
MCTP2	up
TPM2	sig._up
FECH	up
AHSP	up
LTBP4	up
MPP1	sig._up
PAGE2B	sig._up
NKG7	up
MIR4537	up
CCL5	up
MIR4804	sig._up
HBM	up
LHX9	up
MIR331	up
TSPY8	up
SELENBP1	up
DMTN	up
COL6A3	up
IGF2	up
MIR548AM	up
SNORD113-1	up
EHD2	up
MRC2	sig._up
MIR4479	up
TRIM58	up
AHNAK	up
SNORD114-25	up
EPB41	up
MIR4322	up
MIR6757	up
PDGFRB	up
ARX	up
ATP2A3	up
SERPINA1	up
XK	up
ARG1	up
MIR548AC	up
ATHL1	sig._up
MIR380	up
C8orf4	up
HIF3A	up
MIR4767	up
FBN2	up
KRT1	up
NCOA4	up
IL18RAP	up
NID1	up
FAM210B	up
GIMAP4	up
PLEK2	sig._up
HLA-DQA1	up
MIR4772	up
CTSW	up
FCGR3A	up
GBP1	up
SNORD114-31	up
GYPA	up
SLC25A37	up
TCP11L2	up
RNF11	up
HIST1H2BA	up
ADGRA2	up
TMEM158	up
CD177	up
SNORA71C	up
EBF1	up
MDK	up
EDIL3	sig._up
MIR548AX	up
GBP3	up
MSC	up
COL5A2	up
OSBP2	up
LBH	sig._up
SH2D2A	up
MZB1	up
TMOD1	up
MIR3121	up
IKZF3	sig._up
CDA	up
ACP5	up
CHST2	sig._up
MIR3945	up
MIR495	up
MIR29B2	up
LOXL2	up
INHBA	up
GUK1	up
C9orf78	sig._up
GZMK	up
MIR450A1	up
IRF8	up
CD34	sig._up
MIR4261	up
IFNG	up
MIR6069	up
PIP4K2A	up
SLC14A1	up
IGFBP5	up
SULF2	up
OR2W3	up
CD52	up
FAM117A	up
TNFRSF14	up
STRADB	up
PXDN	up
SYTL1	up
SELL	up
MIR143HG	up
TCL1A	up
HCLS1	up
FAM104A	sig._up
GYPB	up
SIAH2	up
MIR548N	up
FAT3	up
CD37	up
ELN	up
ALS2CR12	up
CD79A	up
MIR646	up
CYP1B1	up
RGCC	up
NR2F2-AS1	up
EPB42	up
HBA1	up
SYNE3	sig._up
COL3A1	up
STAT4	up
FAM149A	sig._up
MIR548O2	up
SLC4A1	up
COL6A1	up
NKAIN4	up
EIF1AY	sig._up
MIR373	up
MIR1539	up
SKAP1	up
S100A8	up
FAM46C	up
SNORA24	up
PSTPIP1	up
DLK1	up
CNN2	up

## Sheet: Soma_male_down
Gene_id	Label
MIR4317	sig._down
MIR596	sig._down
MIR138-1	sig._down
PRTN3	down
MIR1299	sig._down
MIR4786	sig._down
MIR548AI	down
PWRN3	sig._down
SNORD36C	sig._down
MIR507	sig._down
SNORD81	down
MIR4768	down
MIR103A2	down
MIR4489	sig._down
MIR3611	down
MIR4729	down
SNORD99	sig._down
MIR4710	down
SNORD85	down
MIR6081	down
AZU1	down
MIR4634	sig._down
MIR3162	sig._down
CTSG	down
LOC100129216	sig._down
MIR4306	down
MIR7978	down
MIR513A2	down
MIR4803	down
MIR510	down
GXYLT1P3	sig._down
SNORD58C	down
MIR548F2	down
SNORD116-30	down
CELP	sig._down
MIR6855	sig._down
MIR604	down
MIR4534	down
CHGB	sig._down
LINC00961	down
GJB1	down
MIR548B	sig._down
MIR4637	down
AMH	down
SNORD63	down
SERPINA5	down
MIR6797	down
PNMA3	down
MIR7641-2	down
MIR586	sig._down
MIR554	down
MIR5190	down
MIR4451	down
TOX3	sig._down
MIR3173	down
SMPDL3B	sig._down
MIR8078	down
MIR4517	down
CHGA	down
ELANE	down
MIR4301	down
APOA1	down
SNORD96B	down
MIR4295	down
CEL	down
MIR6864	down
ULBP3	down
OR6T1	sig._down
SOX9	down
SNORD18A	down
CADM1	down
SNORD116-12	down
MIR4442	down
MIR202HG	down
MIR4279	down
MIR514B	down
TMEM97	sig._down
PRND	down
MIR4648	down
GSTA2	down
TRPC5OS	down
NTN4	sig._down
MIR548J	down
FHOD3	down
MIR30A	sig._down
SNORD44	down
MIR548BA	down
MIR3683	down
GYG2P1	down
GSTA4	down
MIR8063	sig._down
MIR3925	down
RNU6ATAC	sig._down
HERC5	down
MIR1270	down
LAMA1	down
TEKT4P2	down
MIR6775	down
WIPF3	down
MIR202	down
CTSV	down
SNORD37	down
SNORD78	down
TMEM225	down
MIR4632	down
LOC729739	down
LINC00673	down
MTRNR2L8	sig._down
REEP1	down
LOC100507387	down
MIR3681	sig._down
MIR548AH	sig._down
MIR6810	down
CORO2A	down
MAGEB1	down
ME1	down
PHF24	down
SNORD42B	down
MIR4305	sig._down
PLEKHG1	down
FUT9	down
MIR6880	sig._down
MIR4737	down
MIR5581	down
SNORD31	down
MIR3176	down

## Sheet: Soma_female_up
Gene_id	Label
SNCA	sig._up
HBB	sig._up
PRTN3	up
HBE1	sig._up
ALAS2	sig._up
HEMGN	sig._up
HBM	sig._up
HBZ	up
MPO	up
MYL4	sig._up
AZU1	up
S100A8	up
AHSP	sig._up
XK	sig._up
PHOSPHO1	sig._up
IL1B	sig._up
CXCL8	up
GYPC	sig._up
GYPA	sig._up
ELANE	up
BPGM	sig._up
HBQ1	sig._up
FAM46C	sig._up
S100A11	up
CST7	up
IL2RG	up
TRIM58	up
BCL2L1	sig._up
DMTN	up
LCN2	up
S100A12	up
LYZ	up
FECH	sig._up
CYTIP	up
GYPB	sig._up
NFE2	sig._up
BLVRB	sig._up
LTF	up
MPP1	sig._up
PLAC8	up
CD24	up
S100A9	up
MIR3945	up
CD44	up
MIR4298	up
NCOA4	sig._up
MT1H	up
RUNDC3A	up
LYL1	up
SORL1	up
ESPN	sig._up
DEFA4	up
CDKN2D	sig._up
HMGA1	up
DCAF12	sig._up
TAGLN2	up
SLC25A39	sig._up
ANPEP	up
ARHGDIB	up
ADIPOR1	sig._up
HBA1	sig._up
DHRS3	up
CXCR4	up
MAP2K3	up
ITGA4	up
R3HDM4	sig._up
BCL2A1	up
IRF8	up
CEACAM6	up
SLC25A37	sig._up
CTSG	up
RGS1	up
IFI30	up
MIR6781	sig._up
RGCC	up
SLC4A1	up
RGS10	up
MYB	up
KLF1	up
PIP4K2A	sig._up
UCP2	up
RNASE2	up
CD247	up
RUNX3	up
SELENBP1	sig._up
ADGRE5	up
RILP	sig._up
LCP1	up
ATP2A3	up
LSP1	up
KLRC1	up
SLC38A5	sig._up
INPP5D	up
SMOX	sig._up
TNFAIP3	up
SLA	up
EPB42	up
SLFN14	sig._up
GUCA2A	up
LCP2	up
CD7	up
IFNG	up
ARG1	up
PRF1	up
HSPA6	up
GPRIN3	up
RIN3	up
LAPTM5	up
MIR5188	up
PLVAP	sig._up
STRADB	sig._up
TMOD1	up
FCER1G	up
CD300A	up
HBG2	sig._up
CAT	sig._up
GMPR	sig._up
SLA2	up
GATA1	up
GZMK	up
HAGH	sig._up
PIK3R5	up
S100A4	up
SLC14A1	up
CCL5	up
ARHGAP15	up
CHGA	up
CA2	up
WIPF1	up
ARHGAP9	up
TGM2	up
GIMAP7	up
SKAP1	up
SRGN	up
CHPT1	sig._up
YOD1	up
E2F2	up
KRT1	sig._up
HBA2	up
BPI	up
UBALD2	sig._up
PADI2	up
PLEK2	up
MIR1276	up
EPB41	sig._up
PLEK	up
MUC2	up
HCLS1	up
GMFG	up
FXYD3	up
CD52	up
PTPRC	up
MIR548AK	up
RCSD1	up
FABP1	up
SH2D2A	up
PSTPIP1	up
STAT4	up
SELPLG	up
AMICA1	up
IL18RAP	up
MIR27A	up
TRIB1	up
SPTA1	up
OR2W3	sig._up
PRAM1	up
CD48	up
CORO1A	up
WAS	up
TMEM158	up
ITGB2	up
RBM38	up
HAVCR1	up
FYB	up
APBB1IP	up
TFF3	up
CLCA1	up
APOBR	up
CXCL2	up
KLRB1	up
HMOX1	up
SPTB	up
HCK	up
TARP	up
PTPRE	up
BIN2	up
PRDM1	up
VTRNA1-2	up
SNORA16B	up
TCP11L2	sig._up
MIR150	up
SYK	up
FCN1	up
IKZF1	up
CAMP	up
CSF2RA	up
PTPN22	up
PIP5K1B	up
RRM2	up
HMHA1	up
CSF3R	up
IL10RA	up
ARID3A	up
IFIT1B	sig._up
BHLHE40	sig._up
TMCC2	up
KLHL6	up
MIR4261	up
MIR4496	up
EPAS1	up
CCNDBP1	sig._up
CD38	up
RNASE3	up
SQRDL	up
TAGAP	up
ZEB2-AS1	sig._up
FLI1	up
ARHGAP25	up
CRISP3	up
DOCK2	up
SYTL2	up
IKZF3	up
PDLIM1	up
PYY	up
ANK1	up
MATK	up
CYBA	up
METRNL	up
LOC102723828	up
GLRX5	sig._up
MIR548AT	up
CD177	up
MLKL	up
CDH17	up
MIR4732	up
CASP1	up
GABARAPL2	sig._up
TAL1	up
CCL3L1	up
ELF3	up
DEF6	up
CCL3	up
CD3E	up
CTSS	up
IL2RB	up
RASSF5	up
ABI3	up
PREX1	up
ANXA1	up
MIR4746	up
TNFRSF14	up
PRKCH	up
BNIP3L	sig._up
TUBB1	up
ISG15	up
MIR6856	up
FGD3	up
CLEC2B	up
AGPAT2	up
RNVU1-20	up
GNA15	up
ARID5A	up
MIR6887	up
TMC8	up
ABCC13	sig._up
GALNT3	up
AOAH	up
PLCB2	up
GCG	up
FURIN	up
FGR	up
ARHGEF6	up
ITGAX	up
IL32	up
CDX1	up
MIR573	sig._up
HLA-DRA	up
GBP5	up
ATP8B4	up
NKG7	up
GIMAP4	up

## Sheet: Soma_female_down
Gene_id	Label
SNORD78	sig._down
RNU6-78P	down
SNORD114-14	sig._down
MIR5009	sig._down
MIR548AH	sig._down
MIR186	sig._down
SNORD69	sig._down
SNORD114-10	down
MIR5695	down
MIR7856	sig._down
MIR6739	sig._down
MIR8057	sig._down
RMRP	sig._down
MIR4796	sig._down
MIR5585	sig._down
MIR32	down
SNORD36C	sig._down
MIR33B	sig._down
MIR3115	down
MIR1206	down
SNORD114-31	down
MIR8078	sig._down
MIR4644	sig._down
MIR6759	sig._down
MIR4803	sig._down
MIR8087	sig._down
MIR548AJ2	down
MIR3125	down
SNORD42B	down
RNU6-57P	down
MIR6079	sig._down
MIR3619	sig._down
SNORD34	down
MIR501	sig._down
MIR378F	sig._down
SNORD114-2	down
MIR1180	down
MIR500A	down
UPK3B	down
MIR7641-2	down
MIR1913	down
SHISA2	sig._down
C6orf163	sig._down
MIR548AV	down
C7orf33	sig._down
MIR4459	sig._down
MIR6845	sig._down
MIR1262	sig._down
HTRA1	down
MIR3613	down
MIR146B	down
MIR6864	down
MIR4467	sig._down
PTGDS	down
MIR1299	sig._down
MIR4474	down
MIR6797	sig._down
SNORD75	down
MIR3934	down
MIRLET7A2	sig._down
MIR921	down
MIR548AO	down
MIR4256	down
ZNF436-AS1	sig._down
LTBP2	sig._down
SNORD116-11	down
ALDH1A2	down
DEFB109P1	down
SNORD113-1	down
MIR8064	sig._down
MIR4311	down
MIR502	down
SNORD81	down
HRASLS	down
MIR4495	sig._down
MIR3200	sig._down
MIR6847	down
SNORD114-1	down
MIR337	down
KIRREL3-AS2	down
MIR204	down
MIR3137	sig._down
SNORD25	down
MIR644A	down
